# Supplementary material for: Cep131-Cep162 and Cby-Fam92 complexes cooperatively maintain Cep290 at the basal body and contribute to ciliogenesis initiation
Source: PLoS Biol. 2024 Mar 5;22(3):e3002330. doi: 10.1371/journal.pbio.3002330 (PMC10914257; doi:10.1371/journal.pbio.3002330)
Supplement: S1 Data — (XLSX) [file pbio.3002330.s007.xlsx]

## Sheet: Fig 1A
	Cep290			Dzip1			Mks1			Cby			Cep290-N			Cep290-C
	WT	cep131		WT	cep131		WT	cep131		WT	cep131		WT	cep131		WT	cep131
	0.855	0.142		0.881301	0.500813		1.00207	1.24759		0.702013	0.68255		0.817214	1.0071		1.14918	0.00867303
	0.611	0.135		0.991057	0.464228		1.95448	0.233103		0.65302	0.518121		0.71961	1.03017		1.5039	0.0780572
	0.63	0.277		0.990244	0.562602		1.04	0.417931		0.575839	0.632215		1.14108	1.08784		0.956635	0.103209
	0.745	0.273		0.991057	0.679675		0.875862	0.0972414		0.559732	0.489933		0.897959	1.0346		0.914137	0.258456
	0.851	0.186		0.860976	0.779675		0.818621	0.325517		1.51611	0.467114		0.869565	1.05058		1.00174	0.383348
	0.508	0.218		0.772358	0.611382		1.25931	0.36069		0.91208	0.322148		1.3008	0.830523		0.942758	0.0225499
	0.787	0.174		1.10569	0.656098		1.01862	0.112414		0.793289	0.684564		1.42147	0.464951		0.635733	0.0867303
	0.34	0.135		1.07073	0.560163		0.745517	1.44828		0.946309	0.545638		1.33629	0.586513		0.919341	0.196878
	0.568	0.15		0.858537	1.12033		1.56759	0.206207		0.740268	0.122148		1.20674	0.670808		0.714657	0.0104076
	0.454	0.32		0.926829	0.963415		1.19655	0.171724		0.858389	0.292617		1.20763	0.527063		0.595837	0.379879
	0.393	0.126		0.669106	1.28374		0.88	0.108966		1.07785	0.316779		0.611358	0.815439		0.760625	0.112749
	0.397	0.199		0.654471	0.294309		1.11931	0.129655		1.06242	0.322148		0.763975	1.14286		0.560277	0.346054
	0.337	0.173		1.40976	0.370732		0.93931	0.329655		0.99396	0.915436		0.814552	0.933452		0.673027	0.389419
	0.643	0.272		0.75935	0.389431		1.1469	0.529655		1.24899	1.1349		0.395741	0.903283		0.721249	0.0251518
	0.634	0.183		0.686992	0.419512		0.81931	0.238621		0.759732	0.912752		1.04614	1.10736		0.973114	0.0138768
	0.467	0.217		0.785366	0.339837		0.757931	0.137931		0.853691	0.871141		0.764863	1.17391		0.811795	0.0511709
	0.662	0.157		0.797561	0.239024		0.798621	1.78207		0.772483	1.03758		1.37711	1.16238		0.9549	0.0260191
	0.611	0.063		0.79187	0.291057		0.628965	1.55448		1.34832	0.283222		0.943212	1.30612		0.630529	0.00867303
	0.496	0.036		1.29106	0.200813		1.01035	1.00483		1.16107	0.291275		1.38687	0.645963		0.662619	0.019948
	0.339	0.154		0.923577	0.335772		0.514483	0.523448		0.995302	0.434899		0.837622	1.16504		0.411969	0.249783
	0.682	0.295		0.926016	1.26098		0.610345	0.674483		1.19463	0.244966		1.31233	0.726708		0.968777	0.483955
	0.519	0.544		1.35772	0.592683		0.56	0.486897		1.00067	0.532886		1.55723	0.625555		0.983521	0.287077
	0.612	0.318		2.03171	1.04797		0.729655	0.445517		1.21141	0.630201		1.20941	0.726708		1.42238	0.115351
	0.502	0.224		1.44634	1.17724		0.578621	0.662759		0.930201	0.589933		1.09583	0.670808		1.15698	0.0468343
	0.71	0.385		1.06016	0.441463		0.58	1.34207		1.01678	0.707383		1.08075	0.536824		1.66886	0.0182134
	0.622	0.587		1.12195	0.70813		0.536552	0.74069		1.07517	0.600671		0.63354	0.944987		1.62879	0.247181
	0.503	0.274		0.876423	0.586179		1.62207	0.322069		1.27517	0.893289		1.06655	0.758651		0.947095	0.401561
	0.566	0.337		1.54878	0.651219		1.65793	0.675862		1.41611	1.05503		0.924578	1.19077		1.04683	0.240243
	0.498	0.099		0.906504	0.546342		1.77586	0.369655		1.2698	0.577181		0.620231	0.865129		1.71986	0.278404
	0.979	0.336		0.960163	0.260976		1.30759	0.344828		1.08859	0.797987		0.645075	0.791482		1.56722	0.124024
Mean	0.584033	0.232967		1.01512	0.611192		1.00175	0.567494		1.00031	0.59689		1.00018	0.882786		0.986811	0.167129
STDEV	0.156295	0.122333		0.296428	0.306242		0.388024	0.462491		0.242434	0.261969		0.288317	0.228967		0.347802	0.146097

## Sheet: Fig 1B
	Cep290			Dzip1			Cby			Cep290-N			Cep290-C
	WT	cep131		WT	cep131		WT	cep131		WT	cep131		WT	cep131
	0.861633	0.154312		0.834043	0.781277		0.926531	0.496939		0.333171	0.797073		1.18338	0.0508116
	1.22485	0.357334		1.08596	0.105532		0.852041	0.201531		1.26829	0.752195		1.04436	0.145277
	0.846481	0.161825		1.10979	1.0417		0.642857	0.047449		1.38537	0.477073		1.37101	0.0285311
	0.973328	0.211245		0.939574	0.0425532		0.65102	0		1.13415	0.754336		0.340458	0.24317
	0.960055	0.171133		1.1183	1.03957		0.643878	0.288265		1.30634	0.478537		0.683234	0.300635
	1.64617	0.53022		0.546383	0.093617		0.428571	0.597959		0.84439	0.564878		0.692106	0.0748059
	1.55668	0.312505		0.857872	1.10213		0.617347	0.387245		0.830732	0.817561		0.787378	0.142252
	1.31568	0.0546373		0.844255	0.265532		0.704082	0.000510204		1.02195	0.482439		0.644823	0.0012098
	0.91556	0.184448		1.07404	0.769362		0.662245	0.887245		1.18829	0.444878		0.570017	0.0157274
	0.803823	0.0402788		0.915745	0.0425532		0.630612	1.425		1.24244	0.574146		0.928924	0.0151225
	0.987979	0.0299691		1.15745	1.16936		1.12245	0.0112245		0.880976	1.21268		1.42666	0.00746043
	1.00993	0.0742132		0.648511	0.556596		0.602041	0.639796		0.654634	0.676098		1.17361	0.00645226
	0.720094	0.0701645		0.956596	1.11489		0.67551	1.25918		0.521951	0.542439		0.656115	0.000806533
	0.743092	0.201102		0.890213	0.553191		1.23673	1.35255		0.745854	0.817561		0.879625	0.00292368
	1.01903	0.17251		1.24936	0.0306383		0.969388	1.36275		1.12146	0.904878		1.11665	0.00090735
	0.789632	0.0401536		1.50638	0.131064		1.45306	0.246429		1.28098	0.630244		0.939308	0.00292368
	0.788171	0.0419901		0.810213	0.569		1.08367	0.956633		1.0161	1.07854		0.655308	0.0145176
	1.38392	0.00321396		1.08766	0.175319		1.12347	1.41173		1.16439	0.953171		0.794334	0.0117955
	0.894148	0.138117		0.771064	0.231489		0.944898	1.02296		1.14976	0.826341		2.01593	0.00292368
	0.969446	0.112906		1.1966	0.0476596		1.21633	0.197959		1.36049	0.896585		0.672548	0.040125
	0.979881	0.0707071		1.1983	0.445958		1.80408	0.620918		0.778049	0.611707		1.67174	0.0354874
	0.62597	0.132357		0.893617	0.163404		1.48469	0.623469		0.776585	1.23268		1.12995	0.000806533
	0.985767	0.0139828		1.14383	0.495319		1.03775	0.82449		1.16146	0.920976		0.825587	0.0509124
	1.11341	0.91915		0.762553	0.0102128		0.64898	0.75102		1.33317	0.673171		0.950297	0.0354874
	1.13407	1.0167		1.52511	0.43234		0.788775	0.945918		1.09902	0.370244		0.976812	0.0284303
	1.09892	0.794223		0.782979	0.115745		0.990816	0.0933674		1.05854	0.931219		0.991229	0.0018147
	1.12171	0.892478		1.16936	0.891915		1.91939	0.579592		1.04736	0.63444		0.808146	0.0542393
	0.980967	0.584314		0.638298	0.139574		1.58776	0.296429		0.936098	1.10927		1.42403	0.0536344
	0.571125	0.227774		1.23745	0.342128		0.982653	0.556633		0.896585	0.894146		1.12743	0.0494001
	0.979339	0.336881		1.04851	0.0119149		1.57857	0.226021		0.807317	0.487317		1.51931	0.028531
Mean	1.00003	0.268361		1	0.430385		1.00034	0.610374		1.01153	0.751561		1.00001	0.0482374
STDEV	0.241009	0.286388		0.231795	0.382019		0.383148	0.445864		0.253255	0.228279		0.357374	0.0701423

## Sheet: Fig 2C
	Cep162 in testis
	WT	cep131
	1.05662	0.0475926
	1.07915	0.0497559
	1.10634	0.013876
	0.912757	0.0267013
	1.18592	0.0625811
	1.44505	0.0592126
	0.919154	0.0941962
	0.88003	0.0175227
	1.37734	0.0599852
	1.03588	0.0065208
	0.631621	0.0391866
	0.908956	0.0271648
	1.16157	0.0275666
	0.800729	0.204926
	0.743371	0.316954
	0.636659	0.244329
	0.757092	0.160146
	0.916033	0.060696
	0.851381	0.0546387
	0.89199	0.292447
	0.65483	0.219389
	0.700229	0.253229
	1.053	0.273688
	0.894091	0.171024
	0.859108	0.331881
	1.774	0.120403
	1.39666	0.104889
	1.7057	0.0419062
	0.786204	0.0316769
	0.878917	0.205761
Mean	1.00001	0.120662
STDEV	0.288143	0.101537

## Sheet: Fig 2D
	Cep162 in auditory cilia				Cep162 in olfactory cilia
	WT	cep131			WT	cep131
	1.29003	0.294118			1.03622	0.165944
	1.02778	0.175654			1.01858	0.0733746
	0.971405	0.0980392			1.11579	0.216718
	0.843137	0.105392			0.743963	0.228173
	0.707516	0.164216			1.25325	0.275851
	0.474673	0.205882			1.27616	0.30031
	0.423203	0.196895			1.03746	0.328483
	0.754085	0.0555556			1.34334	0.149226
	0.787582	0.146242			0.877709	0.196904
	1.28758	0.208333			0.75418	0.148916
	1.08742	0.194444			0.756966	0.235604
	1.21405	0.185457			0.547059	0.258204
	1.1348	0.115196			0.856037	0.180186
	1.19853	0.142974			0.752632	0.224149
	1.45507	0.0996732			0.782353	0.205263
	1.03513	0.156046			0.745511	0.265635
	1.13399	0.150327			1.187	0.102477
	1.5433	0.00898693			1.33344	0.10031
	1.20507	0.0751634			1.06873	0.104334
	0.964869	0.201797			1.0579	0.190403
	1.11846	0.130719			0.657585	0.112074
	1.02941	0.0383987			0.760371	0.166873
	1.19444	0.122549			1.0356	0.182663
	1.07353	0.118464			0.669969	0.114861
	1.04412	0.154412			1.05697	0.234985
	0.821078	0.14951			1.26997	0.262848
	0.628268	0.103758			1.38854	0.160991
	0.834967	0.0465686			1.36285	0.222291
	0.777778	0.128268			1.35913	0.123839
	0.956699	0.0849673			0.974613	0.122601
Mean	1.0006	0.135267			1.00266	0.188483
STDEV	0.256732	0.0591128			0.245031	0.0647635

## Sheet: Fig 2G
	Diameter (μm)	Cep131(Fluorescence intensity)	Dzip1(Fluorescence intensity)		Diameter (μm)	CEP290-N(Fluorescence intensity)	DZIP1(Fluorescence intensity)		Diameter (μm)	Cep162(Fluorescence intensity)	Dzip1(Fluorescence intensity)		Diameter (μm)	Cep290-C(Fluorescence intensity)	Dzip1(Fluorescence intensity)
	0	3.222	21.222		0	14.333	0.667		0.005295	4.73	7.863		0	9	8
	0.012203	4.872	27.489		0.005932	16.757	0.7		0.010595	5	8		0.005932	9	8
	0.024407	6.725	36.88		0.011864	14.306	1.602		0.01589	5.593	8.593		0.011864	9	8
	0.03661	9.274	48.667		0.017797	9.115	3.5		0.021185	5.518	9.482		0.017797	9	8
	0.048814	10.885	61.667		0.023729	2.797	7.698		0.026485	5.023	9.977		0.023729	9.186	7.883
	0.061017	12.932	74.98		0.029661	0.718	11.618		0.03178	5.685	10.472		0.029661	9.983	7.967
	0.07322	14.296	88.544		0.035593	0	16.903		0.037075	6.032	10.968		0.035593	5.886	6.749
	0.085424	13.299	102.513		0.041525	0	22.814		0.042375	6	11		0.041525	4.217	8.454
	0.097627	11.513	115.883		0.047458	0	31.369		0.04767	7.572	11.803		0.047458	4.278	7.295
	0.109831	8.498	126.3		0.05339	2.319	49.992		0.052965	7.33	12		0.05339	5.916	5.512
	0.122034	6.809	132.307		0.059322	37.381	88.124		0.058265	7	13.019		0.059322	5.056	0.673
	0.134237	3.133	132.874		0.065254	82.37	134.059		0.06356	6.735	13.735		0.065254	5.288	5.171
	0.146441	1.59	129.925		0.071186	131.647	181.854		0.068855	6.745	14.255		0.071186	8.219	30.812
	0.158644	0.975	124.802		0.077119	176.256	219.778		0.074155	6.138	15.138		0.077119	12.559	72.897
	0.170847	0.546	116.612		0.083051	213.036	245.663		0.07945	7.004	16.004		0.083051	15.22	120
	0.183051	0.854	108.767		0.088983	230.481	247.53		0.084745	7.817	17.298		0.088983	16.593	159.861
	0.195254	1.832	96.72		0.094915	243.365	239.71		0.09004	8	20.022		0.094915	20.845	194.845
	0.207458	6.066	89.152		0.100847	253.99	225.576		0.09534	8.088	21.67		0.100847	26.026	214.126
	0.219661	17.89	82.788		0.10678	255	198.998		0.100635	8.954	24.161		0.10678	38.75	218.936
	0.231864	52.276	76.413		0.112712	255	166.722		0.10593	9.748	27.433		0.112712	61.89	214.028
	0.244068	117.735	75.059		0.118644	254.952	138.832		0.11123	11.09	31.607		0.118644	94.028	203.338
	0.256271	187.241	75.511		0.124576	249.031	119.653		0.116525	12.399	39.944		0.124576	135.893	188.74
	0.268475	219.599	77.086		0.130508	239.968	102.613		0.12182	12.894	49.494		0.130508	179.754	177.868
	0.280678	229.829	82.692		0.136441	219.511	82.323		0.12712	13.39	65.011		0.136441	224.55	175.121
	0.292881	231.172	89		0.142373	185.839	56.219		0.132415	12.614	87.668		0.142373	249.622	161.616
	0.305085	223.731	96.667		0.148305	141.161	28.939		0.13771	11.33	116.697		0.148305	254.885	147.978
	0.317288	195.173	103.333		0.154237	102.204	11.836		0.14301	11.445	146.069		0.154237	252.454	124.563
	0.329492	128.703	109.626		0.160169	56.961	2.411		0.148305	10.628	170.681		0.160169	252.492	104.745
	0.341695	64.235	112.808		0.166102	34.625	1.946		0.1536	9.953	192.423		0.166102	253.186	89.203
	0.353898	24.109	115.495		0.172034	22.462	7.634		0.1589	8.628	211.449		0.172034	254.207	72.787
	0.366102	8.576	117.677		0.177966	11.484	8.894		0.164195	7.266	225.553		0.177966	252.529	57.685
	0.378305	2.422	111.724		0.183898	4	9		0.16949	5.904	231.544		0.183898	250.56	42.118
	0.390508	1.282	104.694		0.189831	3.741	11.003		0.17479	4.541	232.244		0.189831	246.11	31.619
	0.402712	0.538	92.448		0.195763	6.877	16.011		0.180085	4.493	226.323		0.195763	240.376	27.891
	0.414915	0.026	79.752		0.201695	16.38	23.548		0.18538	4.394	215.285		0.201695	231.471	31.926
	0.427119	0.733	66.833		0.207627	29.84	28.905		0.19068	5.951	200.127		0.207627	214.08	54.135
	0.439322	2.18	52.897		0.213559	48.843	30.977		0.195975	8.647	181.703		0.213559	164.643	73.542
	0.451525	4.735	39.462		0.219492	93.883	46.672		0.20127	13.406	157.694		0.219492	119.138	117.33
	0.463729	8.299	27.71		0.225424	128.552	61.792		0.20657	23.107	132.639		0.225424	85.853	160.292
	0.475932	12.333	18.333		0.231356	160.271	82.766		0.211865	35.287	108.942		0.231356	55.51	190.564
					0.237288	189.953	109.193		0.21716	52.017	87.148		0.237288	35.277	197.63
					0.24322	215.425	136.076		0.22246	71.96	68.19		0.24322	19.36	189.766
					0.249153	241.512	169.041		0.227755	93.881	53.555		0.249153	8.6	173.104
					0.255085	254.499	198.542		0.23305	113.986	44.821		0.255085	2.354	147.307
					0.261017	255	215.361		0.238345	133.12	39.162		0.261017	1.295	116.197
					0.266949	254.175	228.389		0.243645	147.385	36.936		0.266949	2.907	86.618
					0.272881	253.493	241.191		0.24894	155.059	35.326		0.272881	1.561	61.28
					0.278814	249.249	249.497		0.254235	156.319	33.608		0.278814	0.986	47.025
					0.284746	244.593	252.186		0.259535	150.281	31.624		0.284746	1.712	39.604
					0.290678	248.121	253.764		0.26483	137.007	28.716		0.290678	3	31.157
					0.29661	253.626	255		0.270125	120.422	26.803		0.29661	4	21.335
					0.302542	255	253.946		0.275425	102.368	25.275		0.302542	6.485	13.22
					0.308475	253.876	245.362		0.28072	85.138	23.665		0.308475	10.031	6.003
					0.314407	245.341	220.686		0.286015	71.448	22.872		0.314407	13.542	0.872
					0.320339	223.567	195.148		0.291315	63.278	23.157		0.320339	17.051	0
					0.326271	195.362	182.205		0.29661	61.952	22.802		0.326271	18.441	0
					0.332203	115.592	125.986		0.301905	65.866	22.629		0.332203	16.78	0
					0.338136	41.819	53.221		0.307205	74.947	23.151		0.338136	15.814	0
					0.344068	32.528	34.431		0.3125	90.606	22.611		0.344068	15.797	0
					0.35	22.039	21.039		0.317795	108.078	23.065		0.35	15	0
					0.355932	14.344	13.344		0.323095	128.638	25.266
					0.361864	10.788	9.788		0.32839	148.982	26.396
									0.333685	167.106	27.706
									0.338985	180.346	29.279
									0.34428	185.66	33.486
									0.349575	183.748	38.124
									0.354875	176.544	42.891
									0.36017	162.14	49.029
									0.365465	142.497	56.936
									0.370765	119.216	65.562
									0.37606	93.836	75.935
									0.381355	70.253	86.306
									0.386655	49.93	97.123
									0.39195	34.332	106.454
									0.397245	23.66	115.458
									0.40254	17.573	120.13
									0.40784	12.495	121.755
									0.413135	9.038	117.313
									0.41843	7.547	108.193
									0.42373	6.604	94.069
									0.429025	6.712	76.343
									0.43432	6.796	56.823
									0.43962	6.016	39.299
									0.444915	6.731	24.825
									0.45021	7.928	13.543
									0.45551	9.059	7.064
									0.460805	9.345	4.031
									0.4661	9.265	2.176
									0.4714	9.634	0.993
									0.476695	10.11	0.334
									0.48199	10.435	2.347
									0.48729	9.881	2.761
									0.492585	8.853	2.732
									0.49788	7.966	3.104
									0.50318	7.278	3.406
									0.508475	6.711	4.046
									0.51377	5.402	3.957
									0.51907	4.951	3.951
									0.524365	4.077	3.077
									0.52966	4.012	3.012
									0.53496	4	3
									0.540255	4	3
									0.54555	4	3
									0.550845	3.835	3
									0.556145	3	3
									0.56144	3	3
									0.566735	2.624	2.624
									0.572035	3	3
									0.57733	3	3

## Sheet: Fig 2H
	Cep290-N	Cep290-C	Cep162	Cep131
	0.404	0.312	0.416	0.186
	0.521	0.302	0.311	0.185
	0.429	0.348	0.416	0.182
	0.372	0.298	0.355	0.258
	0.437	0.336	0.24	0.245
	0.449	0.351	0.377	0.214
	0.41	0.338	0.207	0.103
	0.41	0.368	0.207	0.126
	0.437	0.366	0.284	0.158
	0.41	0.305	0.232	0.143
	0.458	0.355	0.204	0.16
	0.562	0.33	0.266	0.147
	0.523	0.292	0.404	0.167
	0.451	0.374	0.28	0.139
	0.366	0.383	0.397	0.128
	0.425	0.276	0.381	0.168
	0.431	0.343	0.337	0.159
	0.543	0.312	0.316	0.134
	0.408	0.312	0.28	0.163
	0.403	0.255	0.32	0.13
Mean	0.44245	0.3278	0.3115	0.16475
STDEV	0.0530485	0.0334942	0.0703928	0.0381509

## Sheet: Fig 3B
			Larva Hearing Assay									Negative Geotaxis Assay
			WT		cep1621		cep1621 rescue					WT	cep1621	cep1621 rescue
			Before	during	Before	during	Before	during			Group 1	80	70	70
		Group 1	0	5	1	2	1	5				90	40	90
			1	5	1	3	1	4				80	30	80
			2	5	1	3	0	4				70	80	60
			0	4	0	2	0	5			Group 2	80	40	70
			1	4	0	4	0	4				50	60	80
		Group 2	0	5	1	3	1	5				80	70	70
			0	5	0	4	0	4				90	30	60
			0	4	0	2	0	5			Group 3	70	30	60
			0	4	0	3	0	5				80	50	80
			0	5	0	4	0	4				90	50	80
		Group 3	2	3	1	5	1	5				60	60	90
			2	5	0	4	0	4			Group 4	70	50	60
			1	5	2	3	0	5				50	30	80
			1	4	0	3	0	5				80	70	90
			0	5	1	2	1	5				90	60	60
		Group 4	0	5	0	4	0	4			Group 5	100	60	80
			0	5	1	4	1	5				80	70	90
			0	4	0	2	0	4				80	40	80
			1	5	1	5	0	5				90	60	80
			1	5	0	3	0	5
		Group 5	2	5	1	3	1	5			Mean	78	52.5	75.5
			0	5	0	4	0	4
			1	5	0	5	0	4			STDEV	12.8841	15.4515	10.7121
			1	4	0	5	0	5
			0	5	0	5	0	5

## Sheet: Fig 3C
	WT	cep1621
	0	17.3
	0	28.5
	0	14.2
	0	16.4
	0	24.4
Mean	0	20.16
STDEV	0	5.39207

## Sheet: Fig 3E
	Cep131			Cep290			Dzip1			Cby			Mks1			Mks6
	WT	cep1621		WT	cep1621		WT	cep1621		WT	cep1621		WT	cep1621		WT	cep1621
	1.11561	1.01778		0.652482	0.576021		1.21067	0.774913		0.94151	0.801545		0.590426	0.736182		0.641765	0.75441
	1.17477	0.99161		0.760284	0.67226		1.22876	0.585208		0.751585	1.01129		0.662766	0.0047124		0.812353	0.261906
	1.32164	0.751137		0.712057	0.0820864		1.29521	0.459867		0.756015	0.878309		0.82234	0.0664972		0.904706	0.00421458
	1.09503	0.820725		0.70922	0.721795		1.04139	0.149054		0.946499	0.553015		0.687766	0.0125664		0.730588	0.0656271
	1.07112	0.945296		0.683688	0.394864		1.33529	0.378988		1.08686	1.1768		0.586702	0.656071		0.605294	0.279969
	1.05629	1.22248		0.560284	0.700565		1.3549	0.152442		1.13414	1.02683		0.459574	0.3461		0.512353	0.479258
	0.971406	1.17323		0.632624	0.472705		1.16166	0.104169		1.16705	0.687418		0.560106	0.364949		0.582941	0.0620146
	0.715367	1.23324		0.990071	0.366559		0.89281	0.136986		0.911157	0.586979		1.1367	0.096866		1.41118	0.328738
	0.930937	0.722448		0.797163	0.349575		0.834858	0.829962		0.713889	1.00083		0.995745	0.470193		1.37294	0.500331
	1.56283	0.617701		0.768794	0.345329		0.82963	0.284558		0.868776	1.24088		0.800997	0.0937244		0.802353	0.576796
	1.04957	1.10019		0.885106	0.692074		0.931373	0.461349		0.920878	0.444523		0.687766	0.859228		0.940588	0.164369
	0.994076	1.15798		1.0922	0.437323		0.887582	0.123647		1.32378	0.720123		0.606383	0.0041888		0.464706	1.01812
	0.850734	1.21363		0.791489	0.643954		0.900218	0.720076		0.806229	0.999219		0.488298	0.361284		0.500588	0.367873
	0.915049	1.17723		1.04397	0.649615		1.46405	0.32775		1.239	1.07749		1.63617	0.424116		1.01059	0.223373
	0.494315	0.968561		1.41277	0.0919934		1.06318	0.440811		1.49661	0.920236		1.87713	0.71995		1.58353	0.880246
	0.645685	0.838813		1.24823	0.188233		0.856427	0.933072		1.69345	0.808799		0.785638	0.853992		1.06941	0.158348
	0.74015	1.53831		1.57305	0.268904		1.02092	0.399525		0.701138	0.36107		0.716489	0.777023		0.788235	1.07412
	0.655482	1.22935		0.919149	0.237768		0.843137	0.150748		1.11148	0.260716		1.48936	0.0073304		0.584706	0.815823
	0.582157	0.948414		1.30638	0.0155681		0.751634	0.265715		0.799095	0.301086		1.22872	0.310495		1.45471	0.576194
	0.664049	1.01801		0.828369	0.968054		0.897821	0.125976		0.857959	0.517396		0.928191	0.0979132		1.21118	0.977783
	1.1069	0.970537		1.59716	1.06005		1.28431	0.392326		0.723704	1.10839		1.19894	0.114145		0.874706	0.0138479
	1.00582	1.16949		0.658156	1.18035		0.845098	0.315258		0.566207	1.1817		1.25106	0.00403172		1.78059	0.384129
	1.03715	1.04154		1.50355	0.168419		0.818301	0.339183		0.631597	0.418678		1.63777	1.23936		1.45353	0.0776687
	0.834094	1.17465		0.683688	0.0835017		0.913725	0.109038		0.792591	0.420763		1.74734	0.522553		1.12765	0.393762
	1.25691	1.16418		1.21135	0.191063		0.829412	0.301073		0.792545	0.637678		1.21011	0.795349		0.525294	0.0198688
	1.23193	0.995676		0.923404	0.103316		1.39521	0.232474		0.893277	0.653526		1.27819	0.951381		1.79765	0.494912
	0.824288	1.0059		0.897872	0.410432		1.16928	0.430437		1.04889	0.777215		1.45214	1.28165		1.19588	0.0132458
	1.18862	1.47666		1.32199	0.383542		0.534641	0.758399		1.27059	0.223371		1.99814	0.230342		1.06988	0.0614125
	1.32288	1.34752		0.746099	0.27598		0.695643	0.142491		1.32304	0.259841		0.927211	0.666417		0.877647	0.472033
	0.988886	1.38878		1.10071	0.628386		0.767538	0.567211		1.02825	0.411214		1.71098	0.831201		1.68994	0.662894
Mean	0.980125	1.0807		0.967045	0.445343		1.00182	0.379757		0.976593	0.715564		1.07197	0.463327		1.01258	0.405443
STDEV	0.243177	0.210673		0.297761	0.29499		0.231276	0.233218		0.261118	0.306273		0.446555	0.375309		0.397979	0.320935

## Sheet: Fig 4A
	Cep290-C
	WT	cep1621	cep2901	cep1621;cep2901
	0.732	0.448	6.779	0.229
	1.329	0.593	1.521	0.201
	0.817	0.642	1.254	0.241
	0.746	0.364	1.675	0.271
	0.809	0.477	4.661	0.129
	1.611	0.473	0.728	0.012
	1.488	0.121	3.995	0.039
	1.372	0.15	3.271	0.184
	0.646	0.675	1.019	0.213
	1.09	0.682	0.469	0.161
	1.017	0.696	6.728	0.218
	0.853	0.579	0.618	0.032
	0.785	0.438	1.539	0.027
	1.026	0.464	2.568	0.033
	0.671	0.408	2.592	0.143
	1.489	0.567	3.038	0.182
	1.069	0.417	3.113	0.364
	1.143	0.36	3.673	0.392
	1.139	0.511	2.901	0.275
	0.708	0.37	4.356	0.21
	0.887	0.475	6.163	0.334
	0.861	0.179	6.65	0.266
	0.973	0.142	6.972	0.347
	0.768	0.468	5.885	0.292
	0.805	0.649	6.615	0.315
	1.006	0.414	4.283	0.277
	0.7297	0.645968	2.38486	0.24407
	0.41064	0.367154	4.17191	0.209688
	1.658	0.407	6.098	0.226
	0.509	0.826	5.438	0.239
	0.576	0.438	0.909	0.021
	0.937	0.751	7.44	0.033
	0.946	0.412	1.129	0.027
	0.839	0.445	1.647	0.019
	0.881	0.681	6.806	0.023
	1.154	0.523	1.636	0.175
	1.268	0.577	0.778	0.24
	0.875	0.639	0.905	0.023
	0.813	0.298	5.403	0.016
	1.364	0.52	6.728	0.021
	0.691	0.423	0.819	0.12
	0.633	0.859	6.401	0.214
	0.822	0.776	5.398	0.189
	0.868	0.24	0.517	0.099
	1.318	0.405	1.686	0.285
	1.156	0.307	3.883	0.303
	1.758	0.349	6.9	0.136
	1.942	0.485	1.218	0.274
	0.772	0.128	0.923	0.221
	1.804	0.505	0.835	0.031
Mean	1.01129	0.475382	3.4624	0.175515
STDEV	0.347189	0.175334	2.30912	0.110251

[truncated: 13 more sheets: Fig 4D, Fig 5A, Fig 5C, Fig 5E, Fig 5F, Fig 6A, Fig 6C, Fig 6D, Fig 6E, Fig 6F, Fig S1D, Fig S1E, Fig S5]
